# Supplementary material for: Distribution and Probabilistic Risk Assessment of Antibiotics, Illegal Drugs, and Toxic Elements in Gastropods from Southeast China
Source: Foods. 2024 Apr 11;13(8):1166. doi: 10.3390/foods13081166 (PMC11049630; doi:10.3390/foods13081166)
Supplement: Supplementary file 1 [file foods-13-01166-s001.zip]

Archive with 1 entries (1 files):
- foods-2937626-supplementary.pdf
